# Supplementary material for: Schooling of light reflecting fish
Source: PLoS One. 2023 Jul 21;18(7):e0289026. doi: 10.1371/journal.pone.0289026 (PMC10361475; doi:10.1371/journal.pone.0289026)
Supplement: S1 Data — (ZIP) [file pone.0289026.s001.zip]

Archive with 4 entries (4 files):
- codes/ConvLSTM.rar
- codes/dataAnalysis.rar
- codes/desktop.ini
- codes/DynamicSim.rar
